# Supplementary material for: Impact of High-Risk Mutations and Treatment Intensity in Accelerated-Phase Blast-Phase MPN Without Adverse-Risk Karyotype and TP53
Source: Curr Oncol. 2026 Jul 12;33(7):419. doi: 10.3390/curroncol33070419 (PMC13408622; doi:10.3390/curroncol33070419)
Supplement: Supplementary file 1 [file curroncol-33-00419-s001.zip]

Archive with 1 entries (1 files):
- curroncol-4330101-supplementary.pdf
